# Supplementary material for: High nitrogen inhibits biomass and saponins accumulation in a medicinal plant Panax notoginseng
Source: PeerJ. 2023 Feb 21;11:e14933. doi: 10.7717/peerj.14933 (PMC9951802; doi:10.7717/peerj.14933)
Supplement: Supplemental Information 3 [file peerj-11-14933-s003.zip › Raw Data-20230112/Raw Data Required-20221202.xlsx]

## Sheet: sheet 1
The nitrogen (N) content of root, stem and leaf in Panax notoginseng grown under different nitrogen fertilization
		leaf (mg·g-1)			stem (mg·g-1)			root (mg·g-1)
	n=5	LN	MN	HN	LN	MN	HN	LN	MN	HN
Two-year-old	1	26.8895	31.5722	35.2168	16.419	17.2891	18.8096	14.8429	15.718	16.6989
	2	27.2304	31.8519	35.703	15.7914	18.4176	18.6049	15.5915	15.1539	16.9141
	3	27.1353	30.7406	35.78	17.0976	18.7649	18.2822	15.1135	15.6501	16.7957
	4	28.263	31.5722	35.703	16.6893	18.3915	19.3167	14.996	15.2902	16.4228
	5	27.6556	32.5517	35.78	15.8834	17.9729	18.55	14.8843	15.5026	16.1285
Three-year-old	1	25.4122	27.5865	29.6684	12.9019	13.7621	13.643	15.7321	17.7104	17.8175
	2	25.7002	28.4638	31.1475	12.9332	13.6085	14.6433	15.6841	16.9894	18.5186
	3	26.0879	28.4047	32.5929	12.7763	13.5386	13.7623	15.5342	17.3064	19.0179
	4	26.3546	28.2531	30.7213	13.1325	13.6656	14.6827	16.6572	16.9566	18.6269
	5	26.8311	28.9017	31.5873	13.4572	13.0764	13.7769	16.6833	17.5201	18.2645
Note: low nitrogen (LN), moderate nitrogen (MN), high nitrogen (HN), n=5

## Sheet: sheet 2
Biomass acculation and allocation in two- and three-year-old Panax notoginseng grown under different
group	sample	root biomass (g)	stem biomass (g)	leaf biomass (g)	total biomass (g)	RMF	SMF	LMF	RSR
LN-2	LN-2-1	2.5289	0.5544	0.6651	3.7484	0.674661	0.147903	0.177436	2.07372
LN-2	LN-2-2	2.0763	0.5059	0.5336	3.1158	0.666378	0.162366	0.171256	1.9974
LN-2	LN-2-3	2.1029	0.4303	0.6651	3.1983	0.657506	0.13454	0.207954	1.91976
LN-2	LN-2-4	2.1863	0.5926	0.6962	3.4751	0.629133	0.170527	0.20034	1.69638
LN-2	LN-2-5	2.5702	0.6013	0.547	3.7185	0.691193	0.161705	0.147102	2.23827
MN-2	MN-2-1	3.1753	0.5325	0.7125	4.4203	0.718345	0.120467	0.161188	2.55044
MN-2	MN-2-2	2.72	0.6599	0.7666	4.1465	0.655975	0.159146	0.184879	1.90676
MN-2	MN-2-3	4.2974	0.5033	0.7893	5.59	0.768766	0.0900358	0.141199	3.32462
MN-2	MN-2-4	3.7526	0.7501	0.6975	5.2002	0.721626	0.144244	0.134129	2.59229
MN-2	MN-2-5	3.6481	0.7093	0.6962	5.0536	0.721881	0.140355	0.137763	2.59559
HN-2	HN-2-1	1.3145	0.7005	0.8118	2.8268	0.465013	0.247807	0.28718	0.869206
HN-2	HN-2-2	1.7781	0.8374	0.8017	3.4172	0.520338	0.245054	0.234607	1.0848
HN-2	HN-2-3	1.1696	0.8249	0.95	2.9445	0.397215	0.280149	0.322635	0.658967
HN-2	HN-2-4	1.4068	0.9375	0.889	3.2333	0.435097	0.289951	0.274951	0.770216
HN-2	HN-2-5	1.434	0.8943	0.8258	3.1541	0.454646	0.283536	0.261818	0.833672
LN-3	LN-3-1	4.25	3.83	3.61	11.69	0.363559	0.32763	0.308811	0.571237
LN-3	LN-3-2	4.35	3.68	3.87	11.9	0.365546	0.309244	0.32521	0.576159
LN-3	LN-3-3	4.02	3.83	3.53	11.38	0.353251	0.336555	0.310193	0.546196
LN-3	LN-3-4	4.17	3.68	3.615	11.465	0.363716	0.320977	0.315307	0.571624
LN-3	LN-3-5	4.32	3.83	3.81	11.96	0.361204	0.320234	0.318562	0.565445
MN-3	MN-3-1	5.03	4.54	4.5941	14.1641	0.355123	0.320529	0.324348	0.550684
MN-3	MN-3-2	4.96	4.54	4.6353	14.1353	0.350895	0.321182	0.327924	0.540582
MN-3	MN-3-3	4.61	4.4	4.6353	13.6453	0.337845	0.322455	0.339699	0.510221
MN-3	MN-3-4	4.48	4.3	4.5588	13.3388	0.335862	0.322368	0.34177	0.505712
MN-3	MN-3-5	5.16	4.62	4.5824	14.3624	0.359271	0.321673	0.319055	0.560723
HN-3	HN-3-1	3.16	8.28	7.24	18.68	0.169165	0.443255	0.38758	0.203608
HN-3	HN-3-2	3.16	7.22	7.72	18.1	0.174586	0.398895	0.426519	0.211513
HN-3	HN-3-3	3.68	7.94	7.28	18.9	0.194709	0.420106	0.385185	0.241787
HN-3	HN-3-4	3.56	7.7	6.76	18.02	0.197558	0.427303	0.375139	0.246196
HN-3	HN-3-5	3.66	7.51	7.18	18.35	0.199455	0.409264	0.391281	0.249149
Note: LN-2 indicates two-year-old Panax notoginseng grown under low nitrogen (LN); MN-2 indicates two-year-old Panax notoginseng grown under moderate nitrogen (MN); HN-2 indicates two-year-old Panax notoginseng grown under high nitrogen (HN); LN-3 indicates three-year-old Panax notoginseng grown under low nitrogen (LN); MN-3 indicates three-year-old Panax notoginseng grown under moderate nitrogen…

## Sheet: sheet 3
The yield of per plant and economic yield in two- and three-year-old Panax notoginseng grown under different nitrogen fertilization.
group	sample	Yield per plant (g)	Economic yield (kg·hm-2)
LN-2	LN-2-1	2.5289	88.5115
LN-2	LN-2-2	2.0763	72.6705
LN-2	LN-2-3	2.1029	73.6015
LN-2	LN-2-4	2.1863	76.5205
LN-2	LN-2-5	2.5702	89.957
MN-2	MN-2-1	3.1753	111.135
MN-2	MN-2-2	2.72	95.2
MN-2	MN-2-3	4.2974	150.409
MN-2	MN-2-4	3.7526	131.341
MN-2	MN-2-5	3.6481	127.683
HN-2	HN-2-1	1.3145	46.0075
HN-2	HN-2-2	1.7781	62.2335
HN-2	HN-2-3	1.1696	40.936
HN-2	HN-2-4	1.4068	49.238
HN-2	HN-2-5	1.434	50.19
LN-3	LN-3-1	4.25	148.75
LN-3	LN-3-2	4.35	152.25
LN-3	LN-3-3	4.02	140.7
LN-3	LN-3-4	4.17	145.95
LN-3	LN-3-5	4.32	151.2
MN-3	MN-3-1	5.03	176.05
MN-3	MN-3-2	4.96	173.6
MN-3	MN-3-3	4.61	161.35
MN-3	MN-3-4	4.48	156.8
MN-3	MN-3-5	5.16	180.6
HN-3	HN-3-1	3.16	110.6
HN-3	HN-3-2	3.16	110.6
HN-3	HN-3-3	3.68	128.8
HN-3	HN-3-4	3.56	124.6
HN-3	HN-3-5	3.66	128.1
Note: LN-2 indicates two-year-old Panax notoginseng grown under low nitrogen (LN); MN-2 indicates two-year-old Panax notoginseng grown under moderate nitrogen (MN); HN-2 indicates two-year-old Panax notoginseng grown under high nitrogen (HN); LN-3 indicates three-year-old Panax notoginseng grown under low nitrogen (LN); MN-3 indicates three-year-old Panax notoginseng grown under moderate nitrogen…

## Sheet: sheet 4
Nitrogen use efficiency (NUE) in two- and three-year-old Panax notoginseng grown under different nitrogen fertilization.
group	sample	NUE
LN-2	LN-2-1	42.938
LN-2	LN-2-2	35.2534
LN-2	LN-2-3	35.705
LN-2	LN-2-4	37.1211
LN-2	LN-2-5	43.6393
MN-2	MN-2-1	48.6354
MN-2	MN-2-2	41.6616
MN-2	MN-2-3	65.8223
MN-2	MN-2-4	57.4777
MN-2	MN-2-5	55.8771		Note: LN-2 indicates two-year-old Panax notoginseng grown under low nitrogen (LN); MN-2 indicates two-year-old Panax notoginseng grown under moderate nitrogen (MN); HN-2 indicates two-year-old Panax notoginseng grown under high nitrogen (HN); LN-3 indicates three-year-old Panax notoginseng grown under low nitrogen (LN); MN-3 indicates three-year-old Panax notoginseng grown under moderate nitrogen…
HN-2	HN-2-1	18.4773
HN-2	HN-2-2	24.9939
HN-2	HN-2-3	16.4405
HN-2	HN-2-4	19.7747
HN-2	HN-2-5	20.1571
LN-3	LN-3-1	77.8736
LN-3	LN-3-2	79.7059
LN-3	LN-3-3	73.6593
LN-3	LN-3-4	76.4078
LN-3	LN-3-5	79.1563
MN-3	MN-3-1	85.0399
MN-3	MN-3-2	83.8564
MN-3	MN-3-3	77.9392
MN-3	MN-3-4	75.7413
MN-3	MN-3-5	87.2378
HN-3	HN-3-1	49.612
HN-3	HN-3-2	49.612
HN-3	HN-3-3	57.776
HN-3	HN-3-4	55.892
HN-3	HN-3-5	57.462

## Sheet: sheet 5
The content of leaf nitrogen and chlorophyll in two- and three-year-old Panax notoginseng grown under different nitrogen fertilization.
group	sample	SLN (g·m-2)	Chl (mg·g-1 FW)	Chla (mg·g-1 FW)	Chlb (mg·g-1 FW)	Chla/Chlb
LN-2	LN-2-1	2.689	5.04871	3.506	1.54271	2.27261
LN-2	LN-2-2	2.723	3.25394	2.03956	1.21438	1.67951
LN-2	LN-2-3	2.7135	3.85719	2.69576	1.16142	2.32108
LN-2	LN-2-4	2.8263	3.33717	2.40209	0.935086	2.56884
LN-2	LN-2-5	2.7656	4.67867	3.35029	1.32838	2.52209
MN-2	MN-2-1	3.1572	5.30019	3.95694	1.34325	2.9458
MN-2	MN-2-2	3.1852	5.78339	3.97903	1.80436	2.20523
MN-2	MN-2-3	3.0741	5.80491	4.84811	0.956805	5.06698
MN-2	MN-2-4	3.1572	4.5977	3.54527	1.05242	3.36867
MN-2	MN-2-5	3.2552	5.02529	4.44633	0.578952	7.67996
HN-2	HN-2-1	3.5217	5.7135	3.61215	2.10135	1.71897
HN-2	HN-2-2	3.5703	5.90951	4.58247	1.32704	3.45315
HN-2	HN-2-3	3.688	7.69315	4.55136	3.14179	1.44865
HN-2	HN-2-4	3.4903	6.91116	5.21811	1.69305	3.08208
HN-2	HN-2-5	3.578	7.68817	3.88694	3.80123	1.02255
LN-3	LN-3-1	1.03113	2.5162	1.74094	0.77526	2.24563
LN-3	LN-3-2	1.05481	2.23589	1.41929	0.8166	1.73805
LN-3	LN-3-3	1.00044	3.66249	2.46072	1.20177	2.04758
LN-3	LN-3-4	1.03695	3.55927	2.41891	1.14037	2.12116
LN-3	LN-3-5	1.09508	2.80925	1.94412	0.865135	2.24719
MN-3	MN-3-1	1.6746	3.87229	2.68827	1.18402	2.27047
MN-3	MN-3-2	1.75231	5.39035	3.68365	1.7067	2.15835
MN-3	MN-3-3	1.59792	4.60025	3.11088	1.48937	2.08872
MN-3	MN-3-4	1.66208	3.84814	2.65011	1.19802	2.21207
MN-3	MN-3-5	1.59598	4.04525	2.56309	1.48216	1.72929
HN-3	HN-3-1	2.87513	7.23334	5.00188	2.23147	2.24152
HN-3	HN-3-2	2.86916	7.8861	5.46158	2.42453	2.25264
HN-3	HN-3-3	2.78651	8.84332	5.01633	3.82699	1.31078
HN-3	HN-3-4	2.87513	6.52567	4.57667	1.949	2.34822
HN-3	HN-3-5	2.86916	5.51595	3.70886	1.80709	2.0524
Note: LN-2 indicates two-year-old Panax notoginseng grown under low nitrogen (LN); MN-2 indicates two-year-old Panax notoginseng grown under moderate nitrogen (MN); HN-2 indicates two-year-old Panax notoginseng grown under high nitrogen (HN); LN-3 indicates three-year-old Panax notoginseng grown under low nitrogen (LN); MN-3 indicates three-year-old Panax notoginseng grown under moderate nitrogen…

## Sheet: sheet 6
The photosynthetic nitrogen use efficiency and photosynthetic nitrogen allocation in two- and three-old-year Panax notoginseng grown under different nitrogen fertilization
group	sample	PNUE			NC	NB	NL
LN-2	LN-2-1	2.17795		LN-2	0.28	0.02	0.51
LN-2	LN-2-2	2.15069		MN-2	0.29	0.1	0.64
LN-2	LN-2-3	2.15822		HN-2	0.25	0.09	0.8
LN-2	LN-2-4	2.07211		LN-3	0.2	0.09	0.45
LN-2	LN-2-5	2.11762		MN-3	0.3	0.14	0.45
MN-2	MN-2-1	2.16306		HN-3	0.35	0.13	0.46
MN-2	MN-2-2	2.1336
MN-2	MN-2-3	2.12901
MN-2	MN-2-4	2.1336
MN-2	MN-2-5	2.12901
HN-2	HN-2-1	1.57509
HN-2	HN-2-2	1.56126
HN-2	HN-2-3	1.6177
HN-2	HN-2-4	1.57509
HN-2	HN-2-5	1.52769
LN-3	LN-3-1	0.960108
LN-3	LN-3-2	0.93856
LN-3	LN-3-3	0.989561
LN-3	LN-3-4	0.954723
LN-3	LN-3-5	0.904046
MN-3	MN-3-1	1.63621
MN-3	MN-3-2	1.56365
MN-3	MN-3-3	1.71473
MN-3	MN-3-4	1.64854
MN-3	MN-3-5	1.71681
HN-3	HN-3-1	0.646927
HN-3	HN-3-2	0.648274
HN-3	HN-3-3	0.667501
HN-3	HN-3-4	0.646927
HN-3	HN-3-5	0.648274
Note: LN-2 indicates two-year-old Panax notoginseng grown under low nitrogen (LN); MN-2 indicates two-year-old Panax notoginseng grown under moderate nitrogen (MN); HN-2 indicates two-year-old Panax notoginseng grown under high nitrogen (HN); LN-3 indicates three-year-old Panax notoginseng grown under low nitrogen (LN); MN-3 indicates three-year-old Panax notoginseng grown under moderate nitrogen…

## Sheet: sheet 7
Saponins content of Panax notoginseng root grown nitrogen regimes. The saponins yield per plant grown under nitrogen regimes. Yield of saponins per area.
		Saponins (%)						Saponins (g·plant-1)						Saponins (kg·hm-2)
group	sample	R1	Rg1	Re	Rb1	Rd	Total	R1	Rg1	Re	Rb1	Rd	Total	R1	Rg1	Re	Rb1	Rd	Total
LN-3	LN-3-1	0.597546	3.32979	0.0428417	2.22479	0.466952	6.66191	0.0445172	0.248069	0.00319171	0.165747	0.0347879	0.496313	4.77338	26.5993	0.342233	17.7723	3.73015	53.2174
LN-3	LN-3-2	0.74472	3.51957	0.0904465	1.9845	0.603772	6.943	0.0554816	0.262208	0.00673826	0.147845	0.044981	0.517254	5.94905	28.1154	0.722514	15.8528	4.82312	55.4628
LN-3	LN-3-3	0.511293	4.01394	0.0935065	2.03266	0.46208	7.11347	0.0380913	0.299038	0.00696624	0.151433	0.034425	0.529954	4.08436	32.0645	0.746959	16.2375	3.69124	56.8246
LN-3	LN-3-4	1.07899	3.74663	0.0826133	2.30217	0.489446	7.69984	0.0803844	0.279124	0.00615469	0.171511	0.0364638	0.573638	8.61926	29.9292	0.65994	18.3904	3.90985	61.5087
LN-3	LN-3-5	0.516351	3.62545	0.0796028	3.00462	1.24453	8.47055	0.0384682	0.270096	0.00593041	0.223844	0.0927173	0.631056	4.12477	28.9612	0.635891	24.0018	9.94166	67.6653
LN-3	LN-3-6	0.6602	2.21553	0.0957973	2.88893	0.368301	6.22877	0.0491849	0.165057	0.0071369	0.215226	0.0274384	0.464043	5.27388	17.6984	0.765258	23.0777	2.9421	49.7573
LN-3	LN-3-7	1.14554	2.7771	0.0520937	1.9599	0.41396	6.34859	0.0853429	0.206894	0.00388098	0.146012	0.03084	0.47297	9.15094	22.1843	0.41614	15.6562	3.30684	50.7145
MN-3	MN-3-1	0.853317	3.12708	0.0408612	2.13944	0.446885	6.60758	0.0896836	0.328656	0.00429451	0.224855	0.0469676	0.694457	8.20488	30.0678	0.392892	20.5713	4.29692	63.5337
MN-3	MN-3-2	0.829609	3.11065	0.0327537	2.15832	0.430132	6.56147	0.0871919	0.326929	0.00344241	0.22684	0.0452069	0.68961	7.97692	29.9097	0.314936	20.7529	4.13584	63.0903
MN-3	MN-3-3	0.363545	3.86625	0.102177	1.99093	0.448766	6.77167	0.0382086	0.406343	0.0107388	0.209247	0.0471653	0.711703	3.49559	37.1751	0.982461	19.1434	4.31501	65.1115
MN-3	MN-3-4	0.714397	3.98936	0.0768256	2.46144	0.528538	7.77056	0.0750831	0.419282	0.00807437	0.258697	0.0555494	0.816686	6.86913	38.3588	0.738699	23.6674	5.08204	74.7162
MN-3	MN-3-5	0.754246	4.0196	0.0984825	2.31563	0.71409	7.90205	0.0792713	0.42246	0.0103505	0.243373	0.0750509	0.830506	7.25229	38.6496	0.946937	22.2654	6.86618	75.9804
MN-3	MN-3-6	0.941228	4.18286	0.104449	2.70311	0.838167	8.76981	0.098923	0.439618	0.0109776	0.284097	0.0880914	0.921707	9.05017	40.2194	1.00431	25.9911	8.05921	84.3242
MN-3	MN-3-7	0.726004	4.14032	0.0648082	2.24223	0.450238	7.62361	0.076303	0.435148	0.00681135	0.235659	0.04732	0.801241	6.98073	39.8104	0.623149	21.5597	4.32916	73.3031
HN-3	HN-3-1	0.480289	3.85355	0.0831321	2.0104	0.429468	6.85684	0.0469723	0.376877	0.00813032	0.196617	0.042002	0.670599	3.01186	24.1654	0.521316	12.6071	2.69317	42.9988
HN-3	HN-3-2	0.521236	2.92806	0.0493618	1.54074	0.413513	5.45291	0.0509769	0.286364	0.00482758	0.150684	0.0404415	0.533295	3.26864	18.3617	0.309545	9.66187	2.59311	34.1949
HN-3	HN-3-3	0.537174	2.63051	0.00916962	1.11291	0.166152	4.45591	0.0525356	0.257264	0.000896788	0.108842	0.0162497	0.435788	3.36858	16.4958	0.0575021	6.97896	1.04193	27.9428
HN-3	HN-3-4	0.598218	2.32132	0.160702	2.86022	0.513925	6.45439	0.0585057	0.227025	0.0157167	0.27973	0.0502619	0.63124	3.75139	14.5569	1.00775	17.9363	3.22279	40.4751
HN-3	HN-3-5	0.4095	2.60459	0.190972	1.52599	0.461254	5.1923	0.0400491	0.254729	0.0186771	0.149242	0.0451106	0.507807	2.56795	16.3332	1.19758	9.56937	2.89249	32.5606
HN-3	HN-3-6	0.648916	2.44818	0.0788555	2.00411	0.455421	5.63549	0.063464	0.239432	0.00771207	0.196002	0.0445402	0.551151	4.06931	15.3524	0.494498	12.5676	2.85592	35.3398
HN-3	HN-3-7	0.570483	2.80951	0.0627034	1.92596	0.441314	5.80996	0.0557933	0.27477	0.0061324	0.188359	0.0431605	0.568214	3.57746	17.6182	0.393209	12.0775	2.76745	36.4339
LN-2	LN-2-1	1.15579	4.06485	0.365431	2.49238	0.831632	8.91009	0.0254274	0.0894267	0.00803948	0.0548324	0.0182959	0.196022	7.10964	25.0042	2.24788	15.3314	5.11563	54.8088
LN-2	LN-2-2	0.668136	2.46896	0.15303	1.52582	0.493783	5.30972	0.014699	0.0543171	0.00336666	0.033568	0.0108632	0.116814	4.10992	15.1874	0.941336	9.38579	3.03742	32.6618
LN-2	LN-2-3	0.698387	2.30992	0.132765	1.4241	0.472036	5.0372	0.0153645	0.0508182	0.00292083	0.0313302	0.0103848	0.110819	4.296	14.209	0.81668	8.76009	2.90364	30.9855
LN-2	LN-2-4	0.682714	3.17392	0.316025	1.76585	0.490867	6.42937	0.0150197	0.0698262	0.00695255	0.0388487	0.0107991	0.141446	4.19959	19.5238	1.94397	10.8623	3.01948	39.5491
LN-2	LN-2-5	0.53699	2.49425	0.271916	1.39234	0.372677	5.06817	0.0118138	0.0548735	0.00598215	0.0306315	0.00819889	0.1115	3.3032	15.3429	1.67264	8.56474	2.29245	31.176
LN-2	LN-2-6	0.487642	2.26155	0.240031	1.26228	0.347997	4.5995	0.0107281	0.0497541	0.00528068	0.0277702	0.00765594	0.101189	2.99964	13.9115	1.47651	7.76471	2.14064	28.293
LN-2	LN-2-7	0.704943	2.79557	0.246533	1.6438	0.501499	5.89234	0.0155088	0.0615026	0.00542372	0.0361635	0.011033	0.129632	4.33633	17.1965	1.5165	10.1115	3.08488	36.2457
MN-2	MN-2-1	0.192636	1.11007	0.0789042	0.723908	0.248737	2.35426	0.0066652	0.0384086	0.00273008	0.0250472	0.00860629	0.0814574	1.67417	9.64751	0.685745	6.29138	2.16174	20.4605
MN-2	MN-2-2	0.537505	2.73078	0.371111	1.79162	0.634451	6.06546	0.0185977	0.0944848	0.0128404	0.0619899	0.021952	0.209865	4.67138	23.7328	3.22527	15.5707	5.51393	52.7141
MN-2	MN-2-3	0.416019	2.06866	0.268583	1.36154	0.465983	4.58078	0.0143943	0.0715756	0.00929295	0.0471093	0.016123	0.158495	3.61556	17.9784	2.33421	11.833	4.0498	39.811
MN-2	MN-2-4	1.28754	2.58687	0.6056	1.94789	0.585659	7.01356	0.0445489	0.0895056	0.0209538	0.0673971	0.0202638	0.242669	11.1898	22.4821	5.26319	16.9289	5.08988	60.9539
MN-2	MN-2-5	1.58133	2.33597	0.135174	1.84042	0.570158	6.46305	0.0547141	0.0808244	0.00467703	0.0636784	0.0197275	0.223622	13.7432	20.3016	1.17478	15.9948	4.95517	56.1695
MN-2	MN-2-6	1.64705	2.25038	0.120347	1.81489	0.592517	6.42519	0.0569879	0.0778633	0.00416402	0.0627953	0.0205011	0.222312	14.3143	19.5578	1.04592	15.773	5.14948	55.8404
MN-2	MN-2-7	0.943681	2.18045	0.263287	1.58004	0.516251	5.48372	0.0326514	0.0754437	0.00910971	0.0546695	0.0178623	0.189737	8.2014	18.95	2.28819	13.7319	4.48667	47.6582
HN-2	HN-2-1	1.34053	3.0113	0.314532	1.91787	0.0581967	6.64244	0.0428971	0.0963616	0.010065	0.061372	0.00186229	0.212558	11.6504	26.1708	2.73355	16.668	0.505779	57.7285
HN-2	HN-2-2	1.46034	3.33713	0.376673	2.13204	0.628636	7.93483	0.0467309	0.106788	0.0120535	0.0682253	0.0201163	0.253914	12.6916	29.0026	3.27362	18.5293	5.46339	68.9605
HN-2	HN-2-3	0.472117	1.76992	0.0645471	0.873517	0.275483	3.45558	0.0151077	0.0566373	0.00206551	0.0279525	0.00881544	0.110579	4.1031	15.3821	0.56097	7.59161	2.39418	30.032
HN-2	HN-2-4	0.452049	2.92302	1.53333	1.33281	0.432151	6.67336	0.0144656	0.0935368	0.0490664	0.0426499	0.0138288	0.213547	3.9287	25.4036	13.3259	11.5833	3.75576	57.9972
HN-2	HN-2-5	0.229738	1.3136	0.432151	1.85442	0.610481	4.44039	0.00735163	0.0420352	0.0138288	0.0593413	0.0195354	0.142092	1.99662	11.4163	3.75576	16.1165	5.30561	38.5908
HN-2	HN-2-6	0.790956	2.47099	0.544246	1.62213	0.400989	5.82932	0.0253106	0.0790718	0.0174159	0.0519082	0.0128317	0.186538	6.87409	21.4751	4.72996	14.0977	3.48494	50.6618
HN-2	HN-2-7	0.645464	2.09295	0.259943	1.68253	0.485647	5.16653	0.0206548	0.0669744	0.00831817	0.0538408	0.0155407	0.165329	5.60963	18.1895	2.25913	14.6226	4.22069	44.9016
Note: LN-2 indicates two-year-old Panax notoginseng grown under low nitrogen (LN); MN-2 indicates two-year-old Panax notoginseng grown under moderate nitrogen (MN); HN-2 indicates two-year-old Panax notoginseng grown under high nitrogen (HN); LN-3 indicates three-year-old Panax notoginseng grown under low nitrogen (LN); MN-3 indicates three-year-old Panax notoginseng grown under moderate nitrogen…

## Sheet: sheet 8
Pearson correlation coefficients heatmap of all parameters evaluated in Panax notoginseng grown under nitrogen regimes
group	sample	Pn (mol·photons·m-2·s-1)	N(root) mg·g-1	m(root) g	N(stem) mg·g-1	m(stem) g	N(leaf) mg·g-1	m(leaf) g	Saponins (%)	PNUE	NUE	SLN (g·m-2)	SPAD	Chl (mg·g-1 FW)	Chla (mg·g-1 FW)	Chlb (mg·g-1 FW)	Height (cm)	S(leaf) cm2	Yield (kg·hm-2)	NAE (kg·kg-1)	NCR (%)	NPFP (kg·kg-1)	NUPE (kg·kg-1)	RNF (%)	Nitrogen application (kg)	N(plant) mg·g-1	L(root) cm	Root tuber diameter (cm)
LN-2	LN-2-1	2.9556	14.8429	2.5289	16.419	0.5544	26.8895	0.6651	5.30972	2.17795	42.938	2.689	49.9	5.04871	3.506	1.54271	19.5	161.572	88.5115						0	58.1514	13.9	1.38575
LN-2	LN-2-2	2.8994	15.5915	2.0763	15.7914	0.5059	27.2304	0.5336	5.0372	2.15069	35.2534	2.723	44	3.25394	2.03956	1.21438	16.5	154.651	72.6705						0	58.6133	13.4	1.29675
LN-2	LN-2-3	2.2057	15.1135	2.1029	17.0976	0.4303	27.1353	0.6651	6.42937	2.15822	35.705	2.7135	49.6	3.85719	2.69576	1.16142	16.2	192.013	73.6015						0	59.3464	11.025	1.21875
LN-2	LN-2-4	2.249	14.996	2.1863	16.6893	0.5926	28.263	0.6962	5.06817	2.07211	37.1211	2.8263	49.3	3.33717	2.40209	0.935086	15.2	160.504	76.5205						0	59.9483	12.55	1.38675
LN-2	LN-2-5	2.5052	14.8843	2.5702	15.8834	0.6013	27.6556	0.547	5.89234	2.11762	43.6393	2.7656	49.1	4.67867	3.35029	1.32838	19.3	163.212	89.957						0	58.4233	7.05	1.43525
MN-2	MN-2-1	2.889	15.718	3.1753	17.2891	0.5325	31.5722	0.7125	6.06546	2.16306	48.6354	3.1572	54.2	5.30019	3.95694	1.34325	22.1	183.75	111.135	13.7259	27.7889	1.76406	27.9898	3.65038	225	64.5793	14.3	1.44475
MN-2	MN-2-2	2.7038	15.1539	2.72	18.4176	0.6599	31.8519	0.7666	4.58078	2.1336	41.6616	3.1852	54.9	5.78339	3.97903	1.80436	18.5	215.17	95.2	6.64347	15.7015	1.51111	28.0316	3.69222	225	65.4234	16.525	1.27375
MN-2	MN-2-3	3.2464	15.6501	4.2974	18.7649	0.5033	30.7406	0.7893	6.46305	2.12901	65.8223	3.0741	55	5.80491	4.84811	0.956805	22.9	183.65	150.409	31.1808	46.644	2.38744	27.2351	2.89572	225	65.1556	15.975	1.59675
MN-2	MN-2-4	3.1068	15.2902	3.7526	18.3915	0.7501	31.5722	0.6975	6.42519	2.1336	57.4777	3.1572	54.2	4.5977	3.54527	1.05242	19.5	196.65	131.341	22.7061	38.8978	2.08478	28.2715	3.93211	225	65.2539	12.725	1.3555
MN-2	MN-2-5	2.8909	15.5026	3.6481	17.9729	0.7093	32.5517	0.6962	5.48372	2.12901	55.8771	3.2552	54.9	5.02529	4.44633	0.578952	17.3	185.38	127.683	21.0806	37.1476	2.02672	28.39	4.05056	225	66.0272	21.125	1.26625
HN-2	HN-2-1	2.1881	16.6989	1.3145	18.8096	0.7005	35.2168	0.8118	6.64244	1.57509	18.4773	3.5217	60.6	5.7135	3.61215	2.10135	24.6	268.28	46.0075	-7.60993	-74.4329	0.365139	14.585	2.41532	450	70.7253	11.375	1.263
HN-2	HN-2-2	2.1729	16.9141	1.7781	18.6049	0.8374	35.703	0.8017	6.67336	1.56126	24.9939	3.5703	60.6	5.90951	4.58247	1.32704	23.4	280.26	62.2335	-4.00416	-28.9534	0.493917	15.0335	2.86378	450	71.222	10.1	1.346
HN-2	HN-2-3	2.2447	16.7957	1.1696	18.2822	0.8249	35.78	0.95	4.44039	1.6177	16.4405	3.688	59.3	7.69315	4.55136	3.14179	23.5	267.52	40.936	-8.73693	-96.0431	0.324889	14.804	3.2872	450	70.8579	12.625	1.4555
HN-2	HN-2-4	2.1774	16.4228	1.4068	19.3167	0.9375	35.703	0.889	5.82932	1.57509	19.7747	3.4903	59.8	6.91116	5.21811	1.69305	25	274.06	49.238	-6.89204	-62.9883	0.390778	14.804	2.63431	450	71.4425	12.3	1.287
HN-2	HN-2-5	2.3713	16.1285	1.434	18.55	0.8943	35.78	0.8258	5.16653	1.52769	20.1571	3.578	64.1	7.68817	3.88694	3.80123	28	268.4	50.19	-6.68049	-59.8968	0.398333	14.9314	2.76167	450	70.4585	14.625	1.34975
LN-3	LN-3-1	0.834	15.7321	4.25	12.9019	3.83	25.4122	3.61	6.66191	0.960108	77.8736	1.03113	0.960108	2.5162	1.74094	0.77526	25.4867	191.691	148.75						0	54.0462	6.3	2.40274
LN-3	LN-3-2	0.6332	15.6841	4.35	12.9332	3.68	25.7002	3.87	6.943	0.93856	79.7059	1.05481	0.93856	2.23589	1.41929	0.8166	24.5	222.72	152.25						0	54.3175	19.3667	2.79262
LN-3	LN-3-3	0.6332	15.5342	4.02	12.7763	3.83	26.0879	3.53	7.11347	0.989561	73.6593	1.00044	0.989561	3.66249	2.46072	1.20177	24.4	190.643	140.7						0	54.3984	8.6	2.84248
LN-3	LN-3-4	0.978	16.6572	4.17	13.1325	3.68	26.3546	3.615	7.69984	0.954723	76.4078	1.03695	0.954723	3.55927	2.41891	1.14037	26.2	188.231	145.95						0	56.1443	20	2.77356
LN-3	LN-3-5	0.8807	16.6833	4.32	13.4572	3.83	26.8311	3.81	6.34859	0.904046	79.1563	1.09508	0.904046	2.80925	1.94412	0.865135	25.6	216.93	151.2						0	56.9716	13.0333	2.83107
MN-3	MN-3-1	2.9556	17.7104	5.03	13.7621	4.54	27.5865	4.5941	6.60758	1.63621	85.0399	1.6746	1.63621	3.87229	2.68827	1.18402	30.6867	313.579	176.05	12.5689	16.0636	2.79444	16.8828	3.83996	225	59.059	6.13333	3.03792
MN-3	MN-3-2	2.8994	16.9894	4.96	13.6085	4.54	28.4638	4.6353	6.56147	1.56365	83.8564	1.75231	1.56365	5.39035	3.68365	1.7067	31.75	346.677	173.6	11.48	14.879	2.75556	17.8702	4.82739	225	59.0617	5.26667	3.0319
MN-3	MN-3-3	2.49	17.3064	4.61	13.5386	4.4	28.4047	4.6353	6.77167	1.71473	77.9392	1.59792	1.71473	4.60025	3.11088	1.48937	32.54	350.765	161.35	6.03556	8.41649	2.56111	16.5231	3.48027	225	59.2497	7.5	2.9765
MN-3	MN-3-4	3.3973	16.9566	4.48	13.6656	4.3	28.2531	4.5588	7.77056	1.64854	75.7413	1.66208	1.64854	3.84814	2.65011	1.19802	29.83	367.378	156.8	4.01333	5.75893	2.48889	17.3908	4.34804	225	58.8753	10.4333	2.80958
MN-3	MN-3-5	3.2952	17.5201	5.16	13.0764	4.62	28.9017	4.5824	7.62361	1.71681	87.2378	1.59598	1.71681	4.04525	2.56309	1.48216	28.789	377.224	180.6	14.5911	18.1783	2.86667	16.5204	3.4776	225	59.4982	7.33333	3.00255
HN-3	HN-3-1	2.0655	17.8175	3.16	13.643	8.28	29.6684	7.24	5.45291	0.646927	49.612	2.87513	0.646927	7.23334	5.00188	2.23147	29.08	324.751	110.6	-8.26	-33.6076	0.877778	11.8093	5.28787	450	61.1289	6.8	2.71702
HN-3	HN-3-2	1.5259	18.5186	3.16	14.6433	7.22	31.1475	7.72	6.45439	0.648274	49.612	2.86916	0.648274	7.8861	5.46158	2.42453	28.8333	537.669	110.6	-8.26	-33.6076	0.877778	11.75	5.22861	450	64.3094	3.7	3.05908
HN-3	HN-3-3	1.9771	19.0179	3.68	13.7623	7.94	32.5929	7.28	5.1923	0.667501	57.776	2.78651	0.667501	8.84332	5.01633	3.82699	32.6867	665.835	128.8	-4.21556	-14.7283	1.02222	11.501	4.97964	450	65.3731	13.5667	2.98681
HN-3	HN-3-4	2.0508	18.6269	3.56	14.6827	7.7	30.7213	6.76	5.63549	0.646927	55.892	2.87513	0.646927	6.52567	4.57667	1.949	31.75	596.636	124.6	-5.14889	-18.5955	0.988889	11.7825	5.26107	450	64.0309	5.13333	2.72566
HN-3	HN-3-5	1.8269	18.2645	3.66	13.7769	7.51	31.5873	7.18	5.80996	0.648274	57.462	2.86916	0.648274	5.51595	3.70886	1.80709	32.54	564.858	128.1	-4.37111	-15.3552	1.01667	11.6022	5.08081	450	63.6287	9.06667	2.85945
Note: LN-2 indicates two-year-old Panax notoginseng grown under low nitrogen (LN); MN-2 indicates two-year-old Panax notoginseng grown under moderate nitrogen (MN); HN-2 indicates two-year-old Panax notoginseng grown under high nitrogen (HN); LN-3 indicates three-year-old Panax notoginseng grown under low nitrogen (LN); MN-3 indicates three-year-old Panax notoginseng grown under moderate nitrogen…

## Sheet: sheet 9
Principal component analysis (PCA) using all parameters evaluated in P. notoginseng grown under nitrogen regimes.
group	sample	Pn (mol·photons·m-2·s-1)	SLN (g·m-2)	SPAD	Chl (mg·g-1 FW)	Chla (mg·g-1 FW)	Chlb (mg·g-1 FW)	N(root) mg·g-1	m(root) g	N(stem) mg·g-1	m(stem) g	N(leaf) mg·g-1	m(leaf) g	Saponins (%)	Height (cm)	S(leaf) cm2	PNUE	Yield (kg·hm-2)	NUE	LCP (μmol·m-2·s–1)	LSP (μmol·m-2·s–1)
LN-2	LN-2-1	2.9556	2.689	49.9	5.04871	3.506	1.54271	14.8429	2.5289	16.419	0.5544	26.8895	0.6651	5.30972	19.5	161.572	2.17795	88.5115	42.938	4.29182	130.116
LN-2	LN-2-2	2.8994	2.723	44	3.25394	2.03956	1.21438	15.5915	2.0763	15.7914	0.5059	27.2304	0.5336	5.0372	16.5	154.651	2.15069	72.6705	35.2534	9.76766	122.917
LN-2	LN-2-3	2.2057	2.7135	49.6	3.85719	2.69576	1.16142	15.1135	2.1029	17.0976	0.4303	27.1353	0.6651	6.42937	16.2	192.013	2.15822	73.6015	35.705	4.40132	179.503
LN-2	LN-2-4	2.249	2.8263	49.3	3.33717	2.40209	0.935086	14.996	2.1863	16.6893	0.5926	28.263	0.6962	5.06817	15.2	160.504	2.07211	76.5205	37.1211	7.09632	205.595
LN-2	LN-2-5	2.5052	2.7656	49.1	4.67867	3.35029	1.32838	14.8843	2.5702	15.8834	0.6013	27.6556	0.547	5.89234	19.3	163.212	2.11762	89.957	43.6393	3.86085	273.169
MN-2	MN-2-1	2.889	3.1572	54.2	5.30019	3.95694	1.34325	15.718	3.1753	17.2891	0.5325	31.5722	0.7125	6.06546	22.1	183.75	2.16306	111.135	48.6354	1.19489	149.271
MN-2	MN-2-2	2.7038	3.1852	54.9	5.78339	3.97903	1.80436	15.1539	2.72	18.4176	0.6599	31.8519	0.7666	4.58078	18.5	215.17	2.1336	95.2	41.6616	3.54539	200.348
MN-2	MN-2-3	3.2464	3.0741	55	5.80491	4.84811	0.956805	15.6501	4.2974	18.7649	0.5033	30.7406	0.7893	6.46305	22.9	183.65	2.12901	150.409	65.8223	13.4851	107.086
MN-2	MN-2-4	3.1068	3.1572	54.2	4.5977	3.54527	1.05242	15.2902	3.7526	18.3915	0.7501	31.5722	0.6975	6.42519	19.5	196.65	2.1336	131.341	57.4777	1.135	130.131
MN-2	MN-2-5	2.8909	3.2552	54.9	5.02529	4.44633	0.578952	15.5026	3.6481	17.9729	0.7093	32.5517	0.6962	5.48372	17.3	185.38	2.12901	127.683	55.8771	3.24045	177.02
HN-2	HN-2-1	2.1881	3.5217	60.6	5.7135	3.61215	2.10135	16.6989	1.3145	18.8096	0.7005	35.2168	0.8118	6.64244	24.6	268.28	1.57509	46.0075	18.4773	5.35718	210.031
HN-2	HN-2-2	2.1729	3.5703	60.6	5.90951	4.58247	1.32704	16.9141	1.7781	18.6049	0.8374	35.703	0.8017	6.67336	23.4	280.26	1.56126	62.2335	24.9939	3.41044	128.212
HN-2	HN-2-3	2.2447	3.688	59.3	7.69315	4.55136	3.14179	16.7957	1.1696	18.2822	0.8249	35.78	0.95	4.44039	23.5	267.52	1.6177	40.936	16.4405	5.68527	131.167
HN-2	HN-2-4	2.1774	3.4903	59.8	6.91116	5.21811	1.69305	16.4228	1.4068	19.3167	0.9375	35.703	0.889	5.82932	25	274.06	1.57509	49.238	19.7747	3.82245	211.263
HN-2	HN-2-5	2.3713	3.578	64.1	7.68817	3.88694	3.80123	16.1285	1.434	18.55	0.8943	35.78	0.8258	5.16653	28	268.4	1.52769	50.19	20.1571	7.62472	203.589
LN-3	LN-3-1	0.834	1.03113	0.960108	2.5162	1.74094	0.77526	15.7321	4.25	12.9019	3.83	25.4122	3.61	6.66191	25.4867	191.691	0.960108	148.75	77.8736	45.2122	248.083
LN-3	LN-3-2	0.6332	1.05481	0.93856	2.23589	1.41929	0.8166	15.6841	4.35	12.9332	3.68	25.7002	3.87	6.943	24.5	222.72	0.93856	152.25	79.7059	28.479	321.802
LN-3	LN-3-3	0.6332	1.00044	0.989561	3.66249	2.46072	1.20177	15.5342	4.02	12.7763	3.83	26.0879	3.53	7.11347	24.4	190.643	0.989561	140.7	73.6593	28.479	321.802
LN-3	LN-3-4	0.978	1.03695	0.954723	3.55927	2.41891	1.14037	16.6572	4.17	13.1325	3.68	26.3546	3.615	7.69984	26.2	188.231	0.954723	145.95	76.4078	8.35452	85.1074
LN-3	LN-3-5	0.8807	1.09508	0.904046	2.80925	1.94412	0.865135	16.6833	4.32	13.4572	3.83	26.8311	3.81	6.34859	25.6	216.93	0.904046	151.2	79.1563	64.3327	359.536
MN-3	MN-3-1	2.9556	1.6746	1.63621	3.87229	2.68827	1.18402	17.7104	5.03	13.7621	4.54	27.5865	4.5941	6.60758	30.6867	313.579	1.63621	176.05	85.0399	3.54539	200.348
MN-3	MN-3-2	2.8994	1.75231	1.56365	5.39035	3.68365	1.7067	16.9894	4.96	13.6085	4.54	28.4638	4.6353	6.56147	31.75	346.677	1.56365	173.6	83.8564	9.44006	148.991
MN-3	MN-3-3	2.49	1.59792	1.71473	4.60025	3.11088	1.48937	17.3064	4.61	13.5386	4.4	28.4047	4.6353	6.77167	32.54	350.765	1.71473	161.35	77.9392	-4.51169	228.073
MN-3	MN-3-4	3.3973	1.66208	1.64854	3.84814	2.65011	1.19802	16.9566	4.48	13.6656	4.3	28.2531	4.5588	7.77056	29.83	367.378	1.64854	156.8	75.7413	4.62823	152.23
MN-3	MN-3-5	3.2952	1.59598	1.71681	4.04525	2.56309	1.48216	17.5201	5.16	13.0764	4.62	28.9017	4.5824	7.62361	28.789	377.224	1.71681	180.6	87.2378	4.34339	114.779
HN-3	HN-3-1	2.0655	2.87513	0.646927	7.23334	5.00188	2.23147	17.8175	3.16	13.643	8.28	29.6684	7.24	5.45291	29.08	324.751	0.646927	110.6	49.612	10.465	127.348
HN-3	HN-3-2	1.5259	2.86916	0.648274	7.8861	5.46158	2.42453	18.5186	3.16	14.6433	7.22	31.1475	7.72	6.45439	28.8333	537.669	0.648274	110.6	49.612	15.2672	156.098
HN-3	HN-3-3	1.9771	2.78651	0.667501	8.84332	5.01633	3.82699	19.0179	3.68	13.7623	7.94	32.5929	7.28	5.1923	32.6867	665.835	0.667501	128.8	57.776	19.4471	242.999
HN-3	HN-3-4	2.0508	2.87513	0.646927	6.52567	4.57667	1.949	18.6269	3.56	14.6827	7.7	30.7213	6.76	5.63549	31.75	596.636	0.646927	124.6	55.892	1.37268	90.1043
HN-3	HN-3-5	1.8269	2.86916	0.648274	5.51595	3.70886	1.80709	18.2645	3.66	13.7769	7.51	31.5873	7.18	5.80996	32.54	564.858	0.648274	128.1	57.462	14.056	158.419
Note: LN-2 indicates two-year-old Panax notoginseng grown under low nitrogen (LN); MN-2 indicates two-year-old Panax notoginseng grown under moderate nitrogen (MN); HN-2 indicates two-year-old Panax notoginseng grown under high nitrogen (HN); LN-3 indicates three-year-old Panax notoginseng grown under low nitrogen (LN); MN-3 indicates three-year-old Panax notoginseng grown under moderate nitrogen…

## Sheet: sheet 10
Nitrogen uptake and use efficiency in Panax notoginseng grown under different nitrogen fertilization
group	sample	NAE (kg·kg-1)	NCR (%)	NPFP (kg·kg-1)	NUPE (kg·kg-1)	RNF (%)
LN-2	LN-2-1
LN-2	LN-2-2
LN-2	LN-2-3
LN-2	LN-2-4
LN-2	LN-2-5
MN-2	MN-2-1	13.7259	27.7889	1.76406	27.9898	3.65038
MN-2	MN-2-2	6.64347	15.7015	1.51111	28.0316	3.69222
MN-2	MN-2-3	31.1808	46.644	2.38744	27.2351	2.89572
MN-2	MN-2-4	22.7061	38.8978	2.08478	28.2715	3.93211
MN-2	MN-2-5	21.0806	37.1476	2.02672	28.39	4.05056
HN-2	HN-2-1	-7.60993	-74.4329	0.365139	14.585	2.41532
HN-2	HN-2-2	-4.00416	-28.9534	0.493917	15.0335	2.86378
HN-2	HN-2-3	-8.73693	-96.0431	0.324889	14.804	3.2872
HN-2	HN-2-4	-6.89204	-62.9883	0.390778	14.804	2.63431
HN-2	HN-2-5	-6.68049	-59.8968	0.398333	14.9314	2.76167
LN-3	LN-3-1
LN-3	LN-3-2
LN-3	LN-3-3
LN-3	LN-3-4
LN-3	LN-3-5
MN-3	MN-3-1	12.5689	16.0636	2.79444	16.8828	3.83996
MN-3	MN-3-2	11.48	14.879	2.75556	17.8702	4.82739
MN-3	MN-3-3	6.03556	8.41649	2.56111	16.5231	3.48027
MN-3	MN-3-4	4.01333	5.75893	2.48889	17.3908	4.34804
MN-3	MN-3-5	14.5911	18.1783	2.86667	16.5204	3.4776
HN-3	HN-3-1	-8.26	-33.6076	0.877778	11.8093	5.28787
HN-3	HN-3-2	-8.26	-33.6076	0.877778	11.75	5.22861
HN-3	HN-3-3	-4.21556	-14.7283	1.02222	11.501	4.97964
HN-3	HN-3-4	-5.14889	-18.5955	0.988889	11.7825	5.26107
HN-3	HN-3-5	-4.37111	-15.3552	1.01667	11.6022	5.08081
Note: LN-2 indicates two-year-old Panax notoginseng grown under low nitrogen (LN); MN-2 indicates two-year-old Panax notoginseng grown under moderate nitrogen (MN); HN-2 indicates two-year-old Panax notoginseng grown under high nitrogen (HN); LN-3 indicates three-year-old Panax notoginseng grown under low nitrogen (LN); MN-3 indicates three-year-old Panax notoginseng grown under moderate nitrogen…
